# Supplementary material for: Comparative Analysis of Complete Chloroplast Genome Sequences of Wild and Cultivated Bougainvillea (Nyctaginaceae)
Source: Plants (Basel). 2020 Nov 28;9(12):1671. doi: 10.3390/plants9121671 (PMC7760935; doi:10.3390/plants9121671)
Supplement: Supplementary file 1 [file plants-09-01671-s001.zip › Supplementary Files/Table S1 Codon Usage.xlsx]

## Sheet: Sheet1
Relative synonymous codon usage is given in parentheses following the codon frequency
Bougainvillea glabra
Codon	Count	RSCU	Codon	Count	RSCU	Codon	Count	RSCU	Codon	Count	RSCU
UUU(F)	1021	1.31	UCU(S)	584	1.72	UAU(Y)	831	1.61	UGU(C)	239	1.56
UUC(F)	536	0.69	UCC(S)	302	0.89	UAC(Y)	199	0.39	UGC(C)	68	0.44
UUA(L)	924	1.97	UCA(S)	429	1.26	UAA(*)	49	1.71	UGA(*)	16	0.56
UUG(L)	533	1.14	UCG(S)	182	0.54	UAG(*)	21	0.73	UGG(W)	466	1
CUU(L)	613	1.31	CCU(P)	431	1.59	CAU(H)	450	1.45	CGU(R)	361	1.36
CUC(L)	181	0.39	CCC(P)	205	0.76	CAC(H)	169	0.55	CGC(R)	97	0.36
CUA(L)	387	0.83	CCA(P)	308	1.13	CAA(Q)	731	1.54	CGA(R)	376	1.41
CUG(L)	174	0.37	CCG(P)	142	0.52	CAG(Q)	216	0.46	CGG(R)	112	0.42
AUU(I)	1166	1.5	ACU(T)	541	1.6	AAU(N)	1018	1.56	AGU(S)	427	1.26
AUC(I)	414	0.53	ACC(T)	237	0.7	AAC(N)	286	0.44	AGC(S)	112	0.33
AUA(I)	749	0.96	ACA(T)	421	1.25	AAA(K)	1127	1.51	AGA(R)	474	1.78
AUG(M)	637	1	ACG(T)	152	0.45	AAG(K)	363	0.49	AGG(R)	177	0.66
GUU(V)	506	1.45	GCU(A)	617	1.78	GAU(D)	868	1.63	GGU(G)	577	1.29
GUC(V)	172	0.49	GCC(A)	222	0.64	GAC(D)	199	0.37	GGC(G)	178	0.4
GUA(V)	527	1.51	GCA(A)	396	1.14	GAA(E)	1091	1.54	GGA(G)	723	1.61
GUG(V)	195	0.56	GCG(A)	153	0.44	GAG(E)	326	0.46	GGG(G)	313	0.7
Average# codons=26717
Bougainvillea peruviana
Codon	Count	RSCU	Codon	Count	RSCU	Codon	Count	RSCU	Codon	Count	RSCU
UUU(F)	1025	1.31	UCU(S)	581	1.72	UAU(Y)	833	1.62	UGU(C)	237	1.57
UUC(F)	543	0.69	UCC(S)	303	0.89	UAC(Y)	194	0.38	UGC(C)	64	0.43
UUA(L)	924	1.97	UCA(S)	425	1.25	UAA(*)	50	1.74	UGA(*)	17	0.59
UUG(L)	538	1.15	UCG(S)	183	0.54	UAG(*)	19	0.66	UGG(W)	468	1
CUU(L)	611	1.3	CCU(P)	430	1.59	CAU(H)	453	1.46	CGU(R)	361	1.36
CUC(L)	184	0.39	CCC(P)	203	0.75	CAC(H)	168	0.54	CGC(R)	97	0.36
CUA(L)	380	0.81	CCA(P)	306	1.13	CAA(Q)	738	1.55	CGA(R)	378	1.42
CUG(L)	173	0.37	CCG(P)	144	0.53	CAG(Q)	217	0.45	CGG(R)	110	0.41
AUU(I)	1165	1.49	ACU(T)	543	1.61	AAU(N)	1000	1.56	AGU(S)	427	1.26
AUC(I)	419	0.54	ACC(T)	231	0.68	AAC(N)	285	0.44	AGC(S)	113	0.33
AUA(I)	754	0.97	ACA(T)	423	1.25	AAA(K)	1119	1.51	AGA(R)	475	1.79
AUG(M)	636	1	ACG(T)	154	0.46	AAG(K)	365	0.49	AGG(R)	174	0.65
GUU(V)	508	1.46	GCU(A)	619	1.78	GAU(D)	880	1.63	GGU(G)	575	1.29
GUC(V)	165	0.47	GCC(A)	222	0.64	GAC(D)	200	0.37	GGC(G)	176	0.4
GUA(V)	527	1.51	GCA(A)	397	1.14	GAA(E)	1089	1.54	GGA(G)	720	1.62
GUG(V)	196	0.56	GCG(A)	151	0.43	GAG(E)	322	0.46	GGG(G)	310	0.7
Average# codons=26697
Bougainvillea pachyphylla
Codon	Count	RSCU	Codon	Count	RSCU	Codon	Count	RSCU	Codon	Count	RSCU
UUU(F)	1018	1.31	UCU(S)	578	1.71	UAU(Y)	828	1.62	UGU(C)	230	1.56
UUC(F)	542	0.69	UCC(S)	301	0.89	UAC(Y)	195	0.38	UGC(C)	65	0.44
UUA(L)	920	1.97	UCA(S)	424	1.26	UAA(*)	50	1.74	UGA(*)	17	0.59
UUG(L)	538	1.15	UCG(S)	183	0.54	UAG(*)	19	0.66	UGG(W)	467	1
CUU(L)	609	1.3	CCU(P)	430	1.59	CAU(H)	454	1.46	CGU(R)	361	1.36
CUC(L)	182	0.39	CCC(P)	203	0.75	CAC(H)	167	0.54	CGC(R)	97	0.37
CUA(L)	381	0.82	CCA(P)	306	1.13	CAA(Q)	735	1.55	CGA(R)	378	1.43
CUG(L)	174	0.37	CCG(P)	143	0.53	CAG(Q)	215	0.45	CGG(R)	110	0.41
AUU(I)	1160	1.5	ACU(T)	544	1.61	AAU(N)	992	1.55	AGU(S)	425	1.26
AUC(I)	414	0.53	ACC(T)	233	0.69	AAC(N)	285	0.45	AGC(S)	112	0.33
AUA(I)	751	0.97	ACA(T)	421	1.25	AAA(K)	1119	1.51	AGA(R)	472	1.78
AUG(M)	631	1	ACG(T)	153	0.45	AAG(K)	366	0.49	AGG(R)	173	0.65
GUU(V)	508	1.46	GCU(A)	617	1.78	GAU(D)	877	1.63	GGU(G)	573	1.29
GUC(V)	168	0.48	GCC(A)	223	0.64	GAC(D)	200	0.37	GGC(G)	173	0.39
GUA(V)	524	1.5	GCA(A)	397	1.14	GAA(E)	1089	1.54	GGA(G)	723	1.63
GUG(V)	194	0.56	GCG(A)	151	0.44	GAG(E)	326	0.46	GGG(G)	309	0.7
Average# codons=26623
Bougainvillea praecox
Codon	Count	RSCU	Codon	Count	RSCU	Codon	Count	RSCU	Codon	Count	RSCU
UUU(F)	1020	1.3	UCU(S)	585	1.73	UAU(Y)	830	1.62	UGU(C)	231	1.57
UUC(F)	545	0.7	UCC(S)	299	0.88	UAC(Y)	193	0.38	UGC(C)	64	0.43
UUA(L)	914	1.96	UCA(S)	425	1.26	UAA(*)	49	1.71	UGA(*)	16	0.56
UUG(L)	538	1.15	UCG(S)	182	0.54	UAG(*)	21	0.73	UGG(W)	470	1
CUU(L)	614	1.31	CCU(P)	432	1.59	CAU(H)	451	1.45	CGU(R)	359	1.35
CUC(L)	186	0.4	CCC(P)	203	0.75	CAC(H)	171	0.55	CGC(R)	97	0.36
CUA(L)	380	0.81	CCA(P)	307	1.13	CAA(Q)	735	1.54	CGA(R)	377	1.42
CUG(L)	173	0.37	CCG(P)	143	0.53	CAG(Q)	220	0.46	CGG(R)	113	0.42
AUU(I)	1161	1.49	ACU(T)	543	1.61	AAU(N)	1015	1.56	AGU(S)	428	1.27
AUC(I)	416	0.54	ACC(T)	237	0.7	AAC(N)	289	0.44	AGC(S)	111	0.33
AUA(I)	755	0.97	ACA(T)	423	1.25	AAA(K)	1122	1.51	AGA(R)	474	1.78
AUG(M)	635	1	ACG(T)	149	0.44	AAG(K)	361	0.49	AGG(R)	177	0.66
GUU(V)	506	1.45	GCU(A)	616	1.77	GAU(D)	873	1.63	GGU(G)	575	1.29
GUC(V)	167	0.48	GCC(A)	224	0.64	GAC(D)	198	0.37	GGC(G)	177	0.4
GUA(V)	532	1.52	GCA(A)	397	1.14	GAA(E)	1095	1.55	GGA(G)	719	1.61
GUG(V)	195	0.56	GCG(A)	154	0.44	GAG(E)	322	0.45	GGG(G)	313	0.7
Average# codons=26702
Bougainvillea cultivar
Codon	Count	RSCU	Codon	Count	RSCU	Codon	Count	RSCU	Codon	Count	RSCU
UUU(F)	1021	1.31	UCU(S)	582	1.72	UAU(Y)	829	1.62	UGU(C)	232	1.56
UUC(F)	543	0.69	UCC(S)	300	0.89	UAC(Y)	196	0.38	UGC(C)	65	0.44
UUA(L)	918	1.96	UCA(S)	428	1.26	UAA(*)	50	1.74	UGA(*)	15	0.52
UUG(L)	539	1.15	UCG(S)	184	0.54	UAG(*)	21	0.73	UGG(W)	469	1
CUU(L)	611	1.31	CCU(P)	429	1.58	CAU(H)	452	1.45	CGU(R)	362	1.36
CUC(L)	187	0.4	CCC(P)	204	0.75	CAC(H)	172	0.55	CGC(R)	95	0.36
CUA(L)	381	0.81	CCA(P)	308	1.14	CAA(Q)	733	1.54	CGA(R)	374	1.41
CUG(L)	172	0.37	CCG(P)	142	0.52	CAG(Q)	221	0.46	CGG(R)	111	0.42
AUU(I)	1162	1.5	ACU(T)	542	1.6	AAU(N)	1011	1.55	AGU(S)	428	1.26
AUC(I)	413	0.53	ACC(T)	238	0.7	AAC(N)	290	0.45	AGC(S)	110	0.32
AUA(I)	754	0.97	ACA(T)	421	1.25	AAA(K)	1122	1.51	AGA(R)	476	1.79
AUG(M)	636	1	ACG(T)	150	0.44	AAG(K)	363	0.49	AGG(R)	174	0.66
GUU(V)	506	1.44	GCU(A)	616	1.77	GAU(D)	871	1.63	GGU(G)	576	1.29
GUC(V)	172	0.49	GCC(A)	222	0.64	GAC(D)	196	0.37	GGC(G)	177	0.4
GUA(V)	529	1.51	GCA(A)	398	1.15	GAA(E)	1090	1.54	GGA(G)	724	1.62
GUG(V)	194	0.55	GCG(A)	154	0.44	GAG(E)	326	0.46	GGG(G)	310	0.69
Average# codons=26697
Bougainvillea spectabilis
Codon	Count	RSCU	Codon	Count	RSCU	Codon	Count	RSCU	Codon	Count	RSCU
UUU(F)	924	1.31	UCU(S)	537	1.72	UAU(Y)	735	1.6	UGU(C)	218	1.59
UUC(F)	492	0.69	UCC(S)	281	0.9	UAC(Y)	181	0.4	UGC(C)	57	0.41
UUA(L)	852	1.96	UCA(S)	391	1.25	UAA(*)	49	1.71	UGA(*)	15	0.52
UUG(L)	516	1.18	UCG(S)	168	0.54	UAG(*)	22	0.77	UGG(W)	436	1
CUU(L)	563	1.29	CCU(P)	398	1.58	CAU(H)	435	1.46	CGU(R)	342	1.38
CUC(L)	172	0.39	CCC(P)	190	0.75	CAC(H)	159	0.54	CGC(R)	92	0.37
CUA(L)	359	0.82	CCA(P)	287	1.14	CAA(Q)	660	1.53	CGA(R)	346	1.4
CUG(L)	152	0.35	CCG(P)	132	0.52	CAG(Q)	205	0.47	CGG(R)	106	0.43
AUU(I)	1074	1.51	ACU(T)	521	1.65	AAU(N)	869	1.54	AGU(S)	399	1.28
AUC(I)	388	0.55	ACC(T)	222	0.7	AAC(N)	258	0.46	AGC(S)	99	0.32
AUA(I)	667	0.94	ACA(T)	383	1.22	AAA(K)	909	1.48	AGA(R)	435	1.76
AUG(M)	599	1	ACG(T)	134	0.43	AAG(K)	320	0.52	AGG(R)	161	0.65
GUU(V)	489	1.47	GCU(A)	604	1.78	GAU(D)	803	1.64	GGU(G)	557	1.3
GUC(V)	158	0.47	GCC(A)	218	0.64	GAC(D)	178	0.36	GGC(G)	177	0.41
GUA(V)	501	1.51	GCA(A)	382	1.13	GAA(E)	950	1.51	GGA(G)	687	1.6
GUG(V)	183	0.55	GCG(A)	154	0.45	GAG(E)	307	0.49	GGG(G)	299	0.7
Average# codons=24557
