# Supplementary material for: Comparative Analysis of Complete Chloroplast Genome Sequences of Wild and Cultivated Bougainvillea (Nyctaginaceae)
Source: Plants (Basel). 2020 Nov 28;9(12):1671. doi: 10.3390/plants9121671 (PMC7760935; doi:10.3390/plants9121671)
Supplement: Supplementary file 1 [file plants-09-01671-s001.zip › Supplementary Files/Table S2 RNA Editing Sites.xlsx]

## Sheet: Sheet1
RNA Editing Sites in 6 Bougainvillea cp genomes
	Nt Pos	AA Pos	Align Col	Effect	Score
accD	1282	428	464	CAC (H) => TAC (Y)	1
atpA	1270	424	424	CCC (P) => TCC (S)	1
atpB	419	140	140	ACA (T) => ATA (I)	0.86
clpP	559	187	187	CAT (H) => TAT (Y)	1
matK	313	105	116	CTT (L) => TTT (F)	0.86
	1219	407	421	CGC (R) => TGC (C)	0.86
ndhA	341	114	114	TCA (S) => TTA (L)	1
	566	189	189	TCA (S) => TTA (L)	1
	1073	358	358	TCC (S) => TTC (F)	1
ndhB	149	50	50	TCA (S) => TTA (L)	1
	467	156	156	CCA (P) => CTA (L)	1
	542	181	181	ACG (T) => ATG (M)	1
	586	196	196	CAT (H) => TAT (Y)	1
	611	204	204	TCA (S) => TTA (L)	0.8
	737	246	246	CCA (P) => CTA (L)	1
	830	277	277	TCA (S) => TTA (L)	1
	836	279	279	TCA (S) => TTA (L)	1
	1112	371	371	TCA (S) => TTA (L)	1
	1481	494	494	CCA (P) => CTA (L)	1
ndhD	143	48	48	ACG (T) => ATG (M)	1
	167	56	56	ACC (T) => ATC (I)	1
	524	175	175	TCA (S) => TTA (L)	1
	1019	340	340	TCA (S) => TTA (L)	1
	1439	480	480	TCA (S) => TTA (L)	0.8
	1538	513	513	ACT (T) => ATT (I)	1
ndhF	290	97	97	TCA (S) => TTA (L)	1
	586	196	196	CTT (L) => TTT (F)	0.8
	869	290	290	ACA (T) => ATA (I)	1
ndhG	166	56	56	CAT (H) => TAT (Y)	0.8
	250	84	84	CCA (P) => TCA (S)	1
	314	105	105	ACA (T) => ATA (I)	0.8
petB	418	140	140	CGG (R) => TGG (W)	1
rpl20	256	86	86	CAC (H) => TAC (Y)	0.86
rpoB	551	184	185	TCA (S) => TTA (L)	1
	566	189	190	TCG (S) => TTG (L)	1
rpoC1	629	210	217	ACT (T) => ATT (I)	0.86
	1940	647	677	ACA (T) => ATA (I)	1
rpoC2	1505	502	521	ACG (T) => ATG (M)	0.86
	2269	757	952	CGG (R) => TGG (W)	1
rps8	143	48	48	GCG (A) => GTG (V)	1
rps14	80	27	27	TCA (S) => TTA (L)	1
	149	50	53	TCA (S) => TTA (L)	1
