# Supplementary material for: Comparative Analysis of Complete Chloroplast Genome Sequences of Wild and Cultivated Bougainvillea (Nyctaginaceae)
Source: Plants (Basel). 2020 Nov 28;9(12):1671. doi: 10.3390/plants9121671 (PMC7760935; doi:10.3390/plants9121671)
Supplement: Supplementary file 1 [file plants-09-01671-s001.zip › Supplementary Files/Table S3 Synonymous and Non-synonymous SNPs.xlsx]

## Sheet: Sheet1
List of synonymous and non-synonymous SNPs in Bougainvillea chloroplast genomes.
Genes	B. peruviana		B. pachyphylla		B. praecox		B. spectabilis		B. cultivar		Location
	S	N	S	N	S	N	S	N	S	N
psBA	1	0	1	1	1	0	1	0	1	0	LSC
matK	3	3	5	2	4	2	3	2	3	2	LSC
psbK	1	0	1	0	0	0	0	0	0	0	LSC
atpA	6	3	4	3	5	1	2	1	2	1	LSC
atpF	1	1	1	1	0	0	0	0	0	0	LSC
atpH	1	0	1	0	1	0	1	0	1	0	LSC
atpI	0	0	0	0	1	0	2	0	2	0	LSC
rps2	0	0	0	0	2	0	1	0	1	0	LSC
rpoC2	7	13	9	12	5	8	5	6	5	7	LSC
rpoC1	3	11	4	11	1	6	1	6	1	6	LSC
rpoB	6	5	8	4	5	2	2	3	2	3	LSC
petN	0	2	0	2	0	2	0	2	0	2	LSC
psbM	2	0	2	0	2	0	2	0	2	0	LSC
psbD	1	0	1	0	1	0	0	0	0	0	LSC
psbC	4	0	4	0	5	1	3	0	3	0	LSC
rps14	0	1	1	1	1	1	0	1	0	1	LSC
psaB	4	0	5	0	4	0	2	1	2	1	LSC
psaA	4	0	4	0	3	0	2	0	2	0	LSC
ycf3	1	0	1	0	0	0	0	0	0	0	LSC
rps4	2	1	2	1	0	1	2	1	2	1	LSC
ndhJ	0	0	0	0	0	1	0	0	0	0	LSC
ndhK	2	0	2	0	2	1	2	1	2	1	LSC
ndhC	1	0	1	0	0	0	0	1	0	1	LSC
atpE	2	0	2	0	0	0	0	0	0	0	LSC
atpB	4	0	4	0	0	1	0	0	0	0	LSC
rbcL	2	9	3	9	2	4	3	2	3	2	LSC
accD	0	7	1	6	0	1	0	2	0	2	LSC
psaI	0	3	0	3	0	2	1	2	1	2	LSC
ycf4	1	1	1	1	1	0	1	0	1	0	LSC
petA	5	7	5	6	3	2	3	1	3	1	LSC
psbJ	2	0	2	0	1	0	0	0	0	0	LSC
psbE	0	0	0	0	1	0	0	0	0	0	LSC
petG	2	0	2	0	2	0	1	0	1	0	LSC
rps18	1	1	1	1	0	1	0	0	0	0	LSC
clpP	0	0	0	0	0	0	1	0	1	0	LSC
psbB	0	1	0	1	1	1	1	1	1	1	LSC
psbN	1	0	0	0	0	0	0	0	0	0	LSC
psbT	0	1	0	1	0	0	0	0	0	0	LSC
petB	3	1	3	1	2	1	0	1	0	1	LSC
petD	0	0	0	0	0	1	0	0	0	0	LSC
rpoA	2	6	2	7	1	3	1	4	1	4	LSC
rps11	3	1	3	1	2	1	2	0	2	0	LSC
infA	1	0	1	0	0	0	0	0	0	0	LSC
rps8	0	5	0	1	1	1	1	0	1	0	LSC
rpl14	2	0	2	0	1	0	1	1	1	1	LSC
rpl16	1	0	1	0	0	0	0	0	0	0	LSC
rps3	0	1	0	1	0	0	0	0	0	0	LSC
rpl22	3	1	3	1	5	0	3	1	3	1	LSC
rps19	2	2	2	2	2	2	2	2	2	2	LSC
rpl2	0	1	0	1	0	0	0	0	0	0	LSC
rpl23	0	2	0	0	0	0	0	0	0	0	LSC
ycf2	1	6	1	8	1	4	1	4	1	4	LSC
ndhB	0	1	0	1	0	1	0	1	0	1	LSC
rps7	1	0	1	0	0	0	0	0	0	0	LSC
ycf1	9	73	10	70	11	40	12	54	8	25	SSC-IR
ndhF	9	19	8	19	4	9	3	6	3	6	SSC
ccsA	4	1	3	1	1	2	4	0	4	0	SSC
ndhD	1	1	1	1	0	2	2	3	2	3	SSC
psaC	1	0	1	0	0	0	0	0	0	0	SSC
ndhE	1	1	2	0	1	0	1	0	1	0	SSC
ndhG	1	0	1	0	0	0	1	0	1	0	SSC
ndHI	3	1	2	1	1	1	1	1	1	1	SSC
ndhA	4	3	4	2	0	5	2	3	2	3	SSC
ndhH	1	0	2	1	0	1	1	0	1	0	SSC
rps15	1	0	1	0	1	0	1	0	1	0	SSC
	124	196	132	185	88	112	81	114	77	86
